# Supplementary material for: Machine Learning and Single-Cell Analysis Identify Molecular Features of IPF-Associated Fibroblast Subtypes and Their Implications on IPF Prognosis
Source: Int J Mol Sci. 2023 Dec 20;25(1):94. doi: 10.3390/ijms25010094 (PMC10778894; doi:10.3390/ijms25010094)
Supplement: Supplementary file 1 [file ijms-25-00094-s001.zip]

Archive with 1 entries (1 files):
- ijms-2718404-supplementary.pdf
